# Supplementary material for: The Relationship between Dietary Patterns and High Blood Glucose among Adults Based on Structural Equation Modelling
Source: Nutrients. 2022 Oct 3;14(19):4111. doi: 10.3390/nu14194111 (PMC9570980; doi:10.3390/nu14194111)
Supplement: Supplementary file 1 [file nutrients-14-04111-s001.zip]

Archive with 1 entries (1 files):
- nutrients-1929188-supplementary.pdf
